# Supplementary material for: The VEGA Tool to Check the Applicability Domain Gives Greater Confidence in the Prediction of In Silico Models
Source: Int J Mol Sci. 2023 Jun 8;24(12):9894. doi: 10.3390/ijms24129894 (PMC10298077; doi:10.3390/ijms24129894)
Supplement: Supplementary file 1 [file ijms-24-09894-s001.zip]

Archive with 3 entries (3 files):
- Diethyl(nitroso)amine_HENRY_OPERA.pdf
- Supplementary_Material.xlsx
- Trifluralin_NOAEL_LIVER_CORAL.pdf
